# Supplementary material for: Palmitoylation Code and Endosomal Sorting Regulate ABHD17A Plasma Membrane Targeting and Activity
Source: Int J Mol Sci. 2025 Oct 20;26(20):10190. doi: 10.3390/ijms262010190 (PMC12562545; doi:10.3390/ijms262010190)
Supplement: Supplementary file 1 [file ijms-26-10190-s001.zip]

Archive with 1 entries (1 files):
- ijms-3910905-supplementary.pdf
